# Supplementary material for: Mental Health Literacy Intervention on Help-Seeking in Athletes: A Systematic Review
Source: Int J Environ Res Public Health. 2020 Oct 4;17(19):7263. doi: 10.3390/ijerph17197263 (PMC7579198; doi:10.3390/ijerph17197263)
Supplement: Supplementary file 1 [file ijerph-17-07263-s001.zip]

Archive with 3 entries (2 files):
- ijerph-906977-suppl/
- ijerph-906977-suppl/Supplementary 1.doc
- ijerph-906977-suppl/Supplementary 2.doc
